# Supplementary material for: Use of Antivibration Technology to Reduce Demands for In-Home Nursing Care and Support in Rural Settings for Persons with Essential Tremors: A Qualitative Study
Source: Int J Environ Res Public Health. 2024 May 31;21(6):714. doi: 10.3390/ijerph21060714 (PMC11203956; doi:10.3390/ijerph21060714)
Supplement: Supplementary file 1 [file ijerph-21-00714-s001.zip]

Archive with 1 entries (1 files):
- ijerph-2912934-supplementary.pdf
